# Supplementary material for: Deep Learning-Based Artificial Intelligence to Investigate Targeted Nanoparticles’ Uptake in TNBC Cells
Source: Int J Mol Sci. 2022 Dec 16;23(24):16070. doi: 10.3390/ijms232416070 (PMC9785476; doi:10.3390/ijms232416070)
Supplement: Supplementary file 1 [file ijms-23-16070-s001.zip]

Archive with 1 entries (1 files):
- ijms-2019157-supplementary.pdf
